# Supplementary material for: Analysis of the Variability in the Non-Coding Regions of Influenza A Viruses
Source: Vet Sci. 2018 Aug 25;5(3):76. doi: 10.3390/vetsci5030076 (PMC6165000; doi:10.3390/vetsci5030076)
Supplement: Supplementary file 1 [file vetsci-05-00076-s001.zip]

Archive with 1 entries (1 files):
- vetsci-331630-supplementary.docx
